# Supplementary material for: Health Behavior and Cancer Prevention among Adults with Li-Fraumeni Syndrome and Relatives in Germany—A Cohort Description
Source: Curr Oncol. 2022 Oct 15;29(10):7768–78. doi: 10.3390/curroncol29100614 (PMC9600238; doi:10.3390/curroncol29100614)
Supplement: Supplementary file 1 [file curroncol-29-00614-s001.zip]

Archive with 1 entries (1 files):
- curroncol-1926625-supplementary.pdf
